# Supplementary material for: Synthesis of Fe3O4@MCM-48 as Nano Fertilizer for Growth Stimulation in Tomato Plants
Source: Plants (Basel). 2025 Jan 29;14(3):405. doi: 10.3390/plants14030405 (PMC11820872; doi:10.3390/plants14030405)
Supplement: Supplementary file 1 [file plants-14-00405-s001.zip]

Archive with 1 entries (1 files):
- plants-3364250-supplementary.pdf
